# Supplementary material for: Identification and prediction of alternative transcription start sites that generate rod photoreceptor-specific transcripts from ubiquitously expressed genes
Source: PLoS One. 2017 Jun 22;12(6):e0179230. doi: 10.1371/journal.pone.0179230 (PMC5480877; doi:10.1371/journal.pone.0179230)
Supplement: S1 Table — (XLSX) [file pone.0179230.s002.xlsx]

## Sheet: Sheet1
sTable 1. Primers for RT-PCR and ChIP-qPCR analysis
For RT-PCR	Gene Name	Product Chromosomal Location	Forward Primer	Reverse Primer
	Rho	chr6:115,888,021-115,888,507	tgctgttttccttggcctttgg	tctcttcagcatgccaggaagt
	Nrl	chr14:56,141,167-56,139,607	gtgcctccttcacccaccttcagtga	gcgtgcggcgcctctgcttcagccg
	Pde6b	chr5:108,859,648-108,860,644	ctgacgagtatgaggccaaag	taggcagagtccgtatgcagt
	Sag	chr1:89711371+89719931	gccatgagtgtcctcacc	ggcatgctgcactttcc
	Samd11	chr4:156247935-156248363	ctttctggctgtggcgag	gccatgtagaagacacggc
	Gnat2	chr3:107899316+107900961	accatgcctcctgagttg	tgactctggatcgaagcac
	Pde6c	chr19:38215859+38225148	ccttatgtggtcagccaataaag	ccatctggagtctttggtcc
	Irx6	chr8:95198959+95200866	cgtatggcagcacatcc	catccttgaactcatactgagg
	Vsx1	chr2:150508940-150511347	ccggaagaccgaatacag	agagtcctgccaacttgtcttc
	Kcng4	chr8:122150271-122156933	catgaaccagctgcgtg	agatggattccaccacgaag
	Scgn	chr13:24066683-24081700	aagagagacagagctggatgc	ctcagcagctgatatgaaacc
	Gabrr1	chr4:33235901+33239440	tcctgagacgaagctctgac	gacagtctctcgtccttccag
	Foxn4	chr5:114706938-114709802	gtgagatctacagcttcatgaagg	tgagatgagcttgtccaactcc
	Hes1	chr16:30066260+30067071	ttccaagctagagaaggcagac	gcacctcggtgttaacgc
	Sox9	chr11:112645287+112646170	ctcctaatgctatcttcaaggc	gtcgaaggtctcaatgttgg
	Dll1	chr17:15510573-15511715	tcgactccttcagcctgc	gctactgtgaaggtcctgagac
	Hes5	chr4:154335308+154335626	aagctgctgctggagcag	gcagcttcatctgcgtgtc
	Vsx2	chr12:85917326+85933269	acggagctcccagaagac	ccatccttggcagacttg
	Rgr	chr14:37855805-37857873	ttgtgtggatgtcatctgc	gaagtgtgtgtgatgaacagg
	Ccnd1	chr7:152,117,815-152,117,484	aacaacctgcagcttgacagc	acagccatgtgaatgcgtgtgt
	Gene Name	Catalog Number	Vendor
	Gapdh	QT01658692	Quagen
	Crx	QT00115402	Quagen
	Stat3	QT00148750	Quagen
	Rom1	QT00172165	Quagen
For qPCR	Gene Name	Product Chromosomal Location	Forward Primer	Reverse Primer	Target Region
	Ablim1	chr19:57247849-57271944	gacttcgcgaagctgcc	ggtctgcacccgtagcac	C-TSS
	Ablim1	chr19:57247849-57290339	cttattgaggacctgagtgtccc	ggtctgcacccgtagcac	R-TSS
	Cacnb2	chr2:14525958+14535956	tttgcaacatgcttcagcg	gtctgacgatgtgcttccatc	C-TSS
	Cacnb2	chr2:14685286+14796483	cttatgcgatatctgcactctgg	ctcagcttctctacgtactgcctc	predicted new R-TSS
	Guk1	chr11:59000277-59005452	agacgtaatgtcagcggg	agacacgctgaagccg	C-TSS
	Guk1	chr11:59000277-59001242	ttcccaggctaccatgg	agacacgctgaagccg	R-TSS
	Kdm4c	chr4:73897874+73908872	gaacagctgtcacccagtg	ttggcaagacctgctcg	C-TSS
	Kdm4c	chr4:73888426+73908872	ctctttatcagtaccaggctgc	ttggcaagacctgctcg	R-TSS
	Map2	chr1:66222013+66298279	aagctctagctctgcgagtaagc	cttgccagcagtcacaatatagg	C-TSS
	Map2	chr1:66411264+66427180	catctcaacatggtttcctcc	ttcatctctggagagtgaggg	predicted new R-TSS
	Ndufs2	chr1:173171087-173177151	gatccgcttgccaagtcag	ggtcttgtactcaatgagcttctcc	C-TSS
	Ndufs2	chr1:173166764-173167659	ctctgagtgagggtaaggaggg	ggctcctggaggaacttgg	predicted new R-TSS
	Rtn4	chr11:29593486+29605580	cctgagaggcagccgtc	ggtatcacaggctcagatgca	C-TSS
	Rtn4	chr11:29618703+29633779	aggtgactccagttgttcagc	agctgatagtcacagagagcagg	R-TSS
	Tmem229	chr12:80078753-80108003	accctgccttgccttg	acagtcttgactgcgtagctg	C-TSS
	Tmem229	chr12:80078753-80084465	tgctccagttgctgaacg	acagtcttgactgcgtagctg	R-TSS
	Tnfaip3	chr10:18728116-18734976	tccgcgcggccccaaga	tccgcgcggccccaaga	C-TSS
	Tnfaip3	chr10:18728116-18731629	ctaacggaatgggctttacc	tccgcgcggccccaaga	R-TSS
	Tnfaip3	chr10:18724527-18724726	tgcaatgaagtgcaggagtc	tgggctctgctgtagtcctt	R+C-TSS
	Uspn6nl	chr2:6243846+6257499	gggaacttcctggttccc	atgcaaacctctgtgggtg	C-TSS
	Uspn6nl	chr2:6273786+6312123	cctgttgcatcgctagtgg	tgagtctacatcctggtcgga	R-TSS
	Wdr17	chr8:55778513-55809701	tttggccggtcctgctt	cacccaggaaattgccgt	C-TSS
	Wdr17	chr8:55781733-55804024	tgtgtcagagcatctaaatcatacg	gacctgggacatggttgc	R-TSS
