# Supplementary material for: Identification and prediction of alternative transcription start sites that generate rod photoreceptor-specific transcripts from ubiquitously expressed genes
Source: PLoS One. 2017 Jun 22;12(6):e0179230. doi: 10.1371/journal.pone.0179230 (PMC5480877; doi:10.1371/journal.pone.0179230)
Supplement: S2 Table — (XLSX) [file pone.0179230.s003.xlsx]

## Sheet: multi TSS
gene	refseqId	num TSS	TSS	rod spicif	protein	chr	strand	chr	TSS position
Ablim1	NM_001103178	3	com	new	dif	chr19	-	chr19	57193499
Ablim1	NM_001103177	3	com	new	dif	chr19	-	chr19	57271982
Ablim1	NM_178688	3	rod	new	dif	chr19	-	chr19	57290522
Mgat1	NM_010794; NM_001110148	3	com	new	same	chr11	+	chr11	49057692
Mgat1	NM_001110149	3	rod	new	same	chr11	+	chr11	49060978
Mgat1	NM_001110150	3	com	new	same	chr11	+	chr11	49064053
Phyhd1	NM_172267; NM_001252568	3	rod	new	dif	chr2	+	chr2	30122048
Phyhd1	NR_045543	3	rod	new	dif	chr2	+	chr2	30122240
Phyhd1	NM_001252570-1	3	rod	new	dif	chr2	+	chr2	30122338
Plekhb1	NM_001163186-7	3	com	new	dif	chr7	-	chr7	107805479
Plekhb1	NM_001163183-5	3	com	new	dif	chr7	-	chr7	107806970
Plekhb1	NM_001163182; NM_013746	3	rod	new	dif	chr7	-	chr7	107810908
Ppm1b	NM_001159497	3	com	new	dif	chr17	+	chr17	85356080
Ppm1b	NM_011151; NM_001159496	3	com	new	dif	chr17	+	chr17	85357340
Ppm1b	NM_001159498	3	rod	new	dif	chr17	+	chr17	85373391
Ptp4a3	NM_001166389-90	3	rod	new	dif	chr15	+	chr15	73553574
Ptp4a3	NM_001166388	3	com	new	dif	chr15	+	chr15	73555359
Ptp4a3	NM_008975	3	com	new	dif	chr15	+	chr15	73578455
Rtn4	NM_194052-4	3	com	new	dif	chr11	+	chr11	29592897
Rtn4	NM_194051	3	com	new	dif	chr11	+	chr11	29593773
Rtn4	NM_024226	3	rod	new	dif	chr11	+	chr11	29618562
Syne1	NM_153399	3	com	new	dif	chr10	+	chr10	4795848
Syne1	NM_001079686	3	com	new	dif	chr10	+	chr10	5151833
Syne1	NM_022027	3	rod	new	dif	chr10	+	chr10	5277477
Ap1b1	NM_001243043	2	com	new	same	chr11	+	chr11	4847523
Ap1b1	NM_007454; NM_001243044	2	rod	new	same	chr11	+	chr11	4886826
Crocc	NM_172122	2	rod	new	dif	chr4	-	chr4	140609576
Crocc	NM_001145958	2	com	new	dif	chr4	-	chr4	140616460
Crx	NM_001113330	2	rod	known	dif	chr7	-	chr7	16457734
Crx	NM_007770	2	rod	known	dif	chr7	-	chr7	16465304
Dcaf4	NM_030246	2	com	new	dif	chr12	+	chr12	84861415
Dcaf4	NM_001165256	2	rod	new	dif	chr12	+	chr12	84866998
Epb4.1l2	NM_001199265	2	com	new	same	chr10	+	chr10	25079603
Epb4.1l2	NM_013511	2	rod	new	same	chr10	+	chr10	25128173
Eps15	NM_007943	2	com	new	dif	chr4	+	chr4	108952879
Eps15	NM_001159964	2	rod	new	dif	chr4	+	chr4	109015660
Fam53b	NM_175268	2	rod	new	same	chr7	-	chr7	139978618
Fam53b	NM_212473	2	com	new	same	chr7	-	chr7	140004879
Gnb5	NM_010313	2	rod	known	dif	chr9	+	chr9	75154094
Gnb5	NR_073186; NM_138719	2	com	known	dif	chr9	+	chr9	75161874
Guk1	NM_001159410	2	rod	new	dif	chr11	-	chr11	59001243
Guk1	NM_008193	2	com	new	dif	chr11	-	chr11	59005454
Kdm4c	NM_001172095	2	rod	new	dif	chr4	+	chr4	73888400
Kdm4c	NM_144787	2	com	new	dif	chr4	+	chr4	73897782
Lima1	NM_023063	2	rod	new	dif	chr15	-	chr15	99650573
Lima1	NM_001113545	2	com	new	dif	chr15	-	chr15	99705887
Mpp4	NM_145143	2	rod	known	dif	chr1	-	chr1	59218480
Mpp4	NM_001164682	2	rod	known	dif	chr1	-	chr1	59220233
Nrl	NM_008736	2	rod	known	same	chr14	-	chr14	56143089
Nrl	NM_001271916-7;NM_001136074	2	rod	known	same	chr14	-	chr14	56143818
Pik3r1	NM_001024955	2	rod	new	dif	chr13	-	chr13	102462602
Pik3r1	NM_001077495	2	com	new	dif	chr13	-	chr13	102538172
Pla2g5	NM_011110	2	rod	new	same	chr4	-	chr4	138375172
Pla2g5	NM_001122954	2	com	new	same	chr4	-	chr4	138419384
Plekha8	NM_001164361	2	com	new	dif	chr6	+	chr6	54545104
Plekha8	NM_001001335	2	rod	new	dif	chr6	+	chr6	54553140
Prom1	NM_001163581-85;78	2	rod	new	same	chr5	-	chr5	44486007
Prom1	NM_008935; NM_001163577	2	com	new	same	chr5	-	chr5	44492975
Rabgef1	NM_001199059	2	com	new	same	chr5	+	chr5	130647688
Rabgef1	NM_019983	2	rod	new	same	chr5	+	chr5	130663049
Rgs20	NM_021374	2	com	new	dif	chr1	-	chr1	5009507
Rgs20	NM_001177795	2	rod	new	dif	chr1	-	chr1	5060366
Rorb	NM_146095	2	rod	known	dif	chr19	-	chr19	19075607
Rorb	NM_001043354	2	com	known	dif	chr19	-	chr19	19185686
Rp1	NM_011283	2	rod	known	dif	chr1	-	chr1	4350395
Rp1	NM_001195662	2	com	known	dif	chr1	-	chr1	4399322
Slc12a6	NM_133649	2	com	new	dif	chr2	+	chr2	112106470
Slc12a6	NM_133648	2	rod	new	dif	chr2	+	chr2	112124844
Snx10	NM_001127349	2	com	new	same	chr6	+	chr6	51473901
Snx10	NM_001127348;NM_028035	2	rod	new	same	chr6	+	chr6	51494521
Tmem229b	NM_001170401	2	rod	new	same	chr12	-	chr12	80084465
Tmem229b	NM_178745	2	com	new	same	chr12	-	chr12	80108264
Tnfaip3	NM_001166402	2	rod	new	dif	chr10	-	chr10	18731769
Tnfaip3	NM_009397	2	com	new	dif	chr10	-	chr10	18735216
Usp6nl	NM_001080548	2	com	new	dif	chr2	+	chr2	6243802
Usp6nl	NM_181399	2	rod	new	dif	chr2	+	chr2	6273781
Wdr17	NM_028220	2	rod	new	dif	chr8	-	chr8	55804031
Wdr17	NM_001172152	2	com	new	dif	chr8	-	chr8	55809721

## Sheet: single TSS
gene	refseqId	num TSS	TSS	rod spicif	protein	chr	strand	chr	TSS position
1110034G24Rik	NM_028637	1	rod	new		chr2	+	chr2	132516018
1700001K19Rik	NM_025488	1	rod	new		chr12	-	chr12	111920829
2610034M16Rik	NM_027001	1	rod	new		chr17	-	chr17	59130798
4933403G14Rik	NM_028908	1	rod	new		chr8	+	chr8	128193717
Aipl1	NM_053245	1	rod	known		chr11	-	chr11	71851011
Aldoc	NM_009657	1	rod	new		chr11	+	chr11	78137699
Ankrd33	NM_144790	1	rod	known		chr15	+	chr15	100946185
Aqp1	NM_007472	1	rod	new		chr6	+	chr6	55286292
Arl4d	NM_025404	1	rod	new		chr11	+	chr11	101526854
BC027072	NM_146082	1	rod	new		chr17	-	chr17	72102225
BC030499	anna	1	rod	new		chr11	+	chr11	78107309
BC048943	NM_001127685	1	rod	new		chr12	-	chr12	113218962
Cabp4	NM_144532	1	rod	known		chr19	-	chr19	4139609
Cacna1f	NM_019582	1	rod	known		chrX	+	chrX	7184228
Cacna2d4	NM_001033382	1	rod	new		chr6	+	chr6	119186543
Ccdc24	NM_001034876	1	rod	new		chr4	-	chr4	117545075
Cnga1	NM_007723	1	rod	known		chr5	-	chr5	73033991
Cngb1	NM_001195413	1	rod	new		chr8	-	chr8	97830485
Cplx4	NM_145493	1	rod	known		chr18	-	chr18	66129832
Dusp8	NM_008748	1	rod	new		chr7	-	chr7	149281189
Fabp12	NM_029310	1	rod	new		chr3	-	chr3	10301183
Fam161a	NM_028672	1	rod	new		chr11	+	chr11	22913386
Fam3c	NM_138587	1	rod	new		chr6	-	chr6	22306081
Fcer1g	NM_010185	1	rod	new		chr1	-	chr1	173164480
Fscn2	NM_172802	1	rod	known		chr11	+	chr11	120222847
Gabrr2	NM_008076	1	rod	new		chr4	+	chr4	33150086
Gm11744	NM_001163318	1	rod	new		chr11	+	chr11	116518421
Gm514	NM_001111145	1	rod	new		chr9	+	chr9	65208866
Gm7616	NM_001101600	1	rod	new		chr9	+	chr9	59799100
Gnat1	NM_008140	1	rod	known		chr9	-	chr9	107581923
Gngt1	NM_010314	1	rod	known		chr6	+	chr6	3944011
Golgb1	NM_030035	1	rod	new		chr16	+	chr16	36885096
Gpr152	NM_206973	1	rod	new		chr19	+	chr19	4139798
Grk1	NM_011881	1	rod	known		chr8	+	chr8	13405080
Herc3	NM_028705	1	rod	new		chr6	+	chr6	58783693
Impg1	NM_022016	1	rod	known		chr9	-	chr9	80359045
Impg2	NM_174876	1	rod	known		chr16	+	chr16	56204425
Ip6k2	NM_029634	1	rod	new		chr9	+	chr9	108698324
Kcnj14	NM_145963	1	rod	known		chr7	-	chr7	53080117
Kcnv2	NM_183179	1	rod	known		chr19	+	chr19	27397108
Ktn1	NM_008477	1	rod	new		chr14	+	chr14	48283430
Lrit1	NM_146245	1	rod	known		chr14	+	chr14	37868015
Lrit2	NM_173418	1	rod	new		chr14	+	chr14	37881234
Mybphl	NM_026831	1	rod	new		chr3	+	chr3	108167828
Nr2e3	NM_013708	1	rod	known		chr9	-	chr9	59797886
Nrn1l	NM_175024	1	rod	new		chr8	+	chr8	108417469
Nxnl1	NM_145598	1	rod	known		chr8	-	chr8	74090548
Pdc	NM_001159730	1	rod	known		chr1	+	chr1	152166546
Pde6a	NM_146086	1	rod	known		chr18	+	chr18	61380152
Pde6b	NM_008806	1	rod	known		chr5	+	chr5	108817391
Pde6g	NM_012065	1	rod	known		chr11	-	chr11	120314797
Pla2g4b	NM_145378	1	rod	new		chr2	+	chr2	119859168
Plch2	NM_175556	1	rod	new		chr4	-	chr4	154385093
Ppef2	NM_011148	1	rod	new		chr5	-	chr5	92682185
Prph2	NM_008938	1	rod	known		chr17	+	chr17	47047433
Rbp3	NM_015745	1	rod	known		chr14	+	chr14	34767207
Rcvrn	NM_009038	1	rod	known		chr11	+	chr11	67508827
Rd3	NM_001177900	1	rod	new		chr1	+	chr1	193801253
Rdh12	NM_030017	1	rod	new		chr12	+	chr12	80309900
Rdh8	NM_001030290	1	rod	known		chr9	+	chr9	20622947
Rho	NM_145383	1	rod	known		chr6	+	chr6	115881944
Rp1l1	NM_146246	1	rod	known		chr14	+	chr14	64611267
Rpgrip1	NM_001168515; NM_023879	1	rod	known		chr14	+	chr14	52730577
Sag	NM_009118	1	rod	known		chr1	+	chr1	89700254
Samd7	NM_029489; NR_028060	1	rod	new		chr3	+	chr3	30645214
Slc1a7	NM_146255	1	rod	known		chr4	+	chr4	107640938
Slc22a28	NM_001013820	1	rod	new		chr19	-	chr19	8206472
Slc22a30	NM_177002	1	rod	new		chr19	-	chr19	8479595
Slco4a1	NM_148933	1	rod	new		chr2	+	chr2	180195682
Tnfsf13	NM_001159505; NM_023517	1	rod	new		chr11	-	chr11	69499056
Ush2a	NM_021408	1	rod	new		chr1	+	chr1	190086716
Zfp772	NM_145577	1	rod	new		chr7	-	chr7	7162709
