# Supplementary material for: Identification and prediction of alternative transcription start sites that generate rod photoreceptor-specific transcripts from ubiquitously expressed genes
Source: PLoS One. 2017 Jun 22;12(6):e0179230. doi: 10.1371/journal.pone.0179230 (PMC5480877; doi:10.1371/journal.pone.0179230)
Supplement: S3 Table — (XLSX) [file pone.0179230.s004.xlsx]

## Sheet: Sheet3
Isoform Info													H3K4me2 Developmental Stages					Retina DNAse Hyper Sensitive Sites			CRX binding sites for retina at PN56		Pol-II biding sites for retina at PN2 & PN25		NRL binding sites for retina PN28	H3K4me2 ES,NP&WB			Whole brain DNaseI HS embryonic day
chr	refseqId	gene	num TSS	TSS	rod spicif	protein	chr	strand	chrStart	chrEnd	txStart	numIsoforms	E17_H3K4me2.bedGraph.v2.out	PN1_H3K4me2.bedGraph.v2.out	PN7_H3K4me2.bedGraph.v5.out	PN15_H3K4me2.bedGraph.v2.out	rd1_H3K4me2.bedGraph.v2.out	encode_UW_DNaseI_HS_RetinaN1dS1	encode_UW_DNaseI_HS_RetinaA1wS1	encode_UW_DNaseI_HS_RetinaA8wS1	GSE20012_GSM499736_CRXwt1_bed.out	GSE20012_GSM499737_CRXwt2_bed.out	kenmitton_P2_Pol-II_Peak	kenmitton_P25_Pol-II_Peak	NRL_Gx-Illumina_mm9.out	GSE11172_GSM281694_ES.H3K4me2.aligned	GSE11172_GSM281692_NP.H3K4me2.aligned	GSE11172_GSM281697_Brain.H3K4me2.aligned	encode_UW_DNASEI_HS_BrainE14halfS1	encode_UW_DNASEI_HS_BrainE14halfS2	encode_UW_DNASEI_HS_BrainE18halfS1	encode_UW_DNASEI_HS_BrainE18halfS2	encode_UW_DNASEI_HS_BrainA8wS1	encode_UW_DNASEI_HS_BrainA8wS2
chr19	NM_001103178	Ablim1	3	com	new	dif	chr19	-	57107753	57193499	57193499	3	10602	3590	1830.9	4073.7	6366.5	47555	17100	13985						36	144	396	32450	27945	13820	13790	78020	50910
chr19	NM_001103177	Ablim1	3	com	new	dif	chr19	-	57107753	57271982	57271982	3	13564	6440	7593.8	13253.4	9477	22628	11158	17238						144	149	144	18620	16392	18622	14628	54202	38196
chr19	NM_178688	Ablim1	3	rod	new	dif	chr19	-	57107753	57290522	57290522	3	3244	1080	1849.8	16317	6423.4	15796	26582	54124	1258	686		345.648		72	72	3142	4500	3888	3420	3814	14760	9738
chr11	NM_010794; NM_001110148	Mgat1	3	com	new	same	chr11	+	49057692	49076526	49057692	4	16784	11448.8	10003.6	29200.4	15345.6	212974	122398	123708			121.728	408.72		36	144	274	115208	109788	61670	44212	206428	158470
chr11	NM_001110149	Mgat1	3	rod	new	same	chr11	+	49060978	49076526	49060978	4	5156	4369.2	2440	28652.8	8246.6	2545	4804	10524						36	180	252	1848	1767	1145	920	10542	7189
chr11	NM_001110150	Mgat1	3	com	new	same	chr11	+	49064053	49076526	49064053	4	11424	9140.8	13222.2	15932.2	13580	38193	20210	21642							172	383	13108	11839	8305	5701	26404	16694
chr2	NM_172267; NM_001252568	Phyhd1	3	rod	new	dif	chr2	+	30122048	30137669	30122048	5	2800	2140	6066.8	10730	6182	18780	41240	45080	1221	1295		134.112	837	180	36	36	12992	12032	8656	4924	49588	69328
chr2	NR_045543	Phyhd1	3	rod	new	dif	chr2	+	30122240	30137669	30122240	5	3080	1430	5892	10286	5830	18604	41052	43628	1221	1295		134.112	837	180	36	36	12856	11288	8700	5092	48836	68764
chr2	NM_001252570-1	Phyhd1	3	rod	new	dif	chr2	+	30122338	30137669	30122338	5	3200	1430	5481.2	9901.2	5697	18492	40648	43002	1221	1295		134.112	837	180	46	36	12798	11368	8424	5072	47582	66306
chr7	NM_001163186-7	Plekhb1	3	com	new	dif	chr7	-	107792409	107805479	107805479	7	4758	5509.1	4368.9	20642.3	9826.5	13525	6835	9395						72	36	36	2665	3750	3130	3000	29600	22655
chr7	NM_001163183-5	Plekhb1	3	com	new	dif	chr7	-	107792409	107806970	107806970	7	5400	1440	5082	25826	6699	9964	12386	13292						36		36	2654	3418	2978	3682	15092	8916
chr7	NM_001163182; NM_013746	Plekhb1	3	rod	new	dif	chr7	-	107792409	107810908	107810908	7	5616	7150	5695.2	11899.2	7405.6	42060	84616	106700	2905	4085		457.68	3535			36	8668	7256	5896	4608	13216	8972
chr17	NM_001159497	Ppm1b	3	com	new	dif	chr17	+	85356080	85423332	85356080	4	12160	8560	4936	19980	8490	255216	139884	130820			123.408	183.648		72	144	396	185108	159892	120080	104508	420480	486428
chr17	NM_011151; NM_001159496	Ppm1b	3	com	new	dif	chr17	+	85357340	85416468	85357340	4	11120	10902	9486	11100	6812	491744	297576	265400			123.408	183.648			36	324	325580	293612	227040	177944	768960	834712
chr17	NM_001159498	Ppm1b	3	rod	new	dif	chr17	+	85373391	85423332	85373391	4	1200	687.6		3363.3	2680	3060	3086	3018						1404	144	1279	873	1440	1893	1067	3139	2027
chr15	NM_001166389-90	Ptp4a3	3	rod	new	dif	chr15	+	73553574	73589196	73553574	4	3444	2510	3400	14881.4	5949	21435	54090	81905	2146	2368		169.176	5518	756	2290	3516	3475	2835	2515	4030	5050	2060
chr15	NM_001166388	Ptp4a3	3	com	new	dif	chr15	+	73555359	73589196	73555359	4	10436	10048.9	13486.5	26051.7	15216.5	60295	66945	73025						36	576	756	23465	18985	25065	12520	76365	23370
chr15	NM_008975	Ptp4a3	3	com	new	dif	chr15	+	73578455	73589196	73578455	4	9200	6612.5	17447.5	31968	15205	33859	38261	35581				108.984	256	379	1358	577	14337	9426	9654	5880	48241	27178
chr11	NM_194052-4	Rtn4	3	com	new	dif	chr11	+	29592897	29644414	29592897	5	4582	3569.2	11407.5	8857.8	4414.1	205547	102339	88058						1080	3342	1764	139677	124448	103441	70572	341624	283705
chr11	NM_194051	Rtn4	3	com	new	dif	chr11	+	29593773	29644414	29593773	5	13114	5272.8	14969	14700.1	7495.5	193001	100894	74106						1199	4404	3229	122663	110525	96540	62915	259069	202494
chr11	NM_024226	Rtn4	3	rod	new	dif	chr11	+	29618562	29644414	29618562	5	2524	2160	935.8	11980.6	6338.6	3442	9074	32422	1480	1924		153.24	2449	1368	252	7125	5880	5720	2840	3682	22884	21700
chr10	NM_153399	Syne1	3	com	new	dif	chr10	+	4795848	5009592	4795848	3	10200	8210	9180	25145.2	10590	52296	26460	61972				162.576		1774	4140	4298	17024	15440	18264	13892	134828	122636
chr10	NM_001079686	Syne1	3	com	new	dif	chr10	+	5151833	5326342	5151833	3	8000	5954.3	3750	7770	6804.3	32833	18080	16809						1044	1548	6332	30778	25286	19447	13198	155470	142866
chr10	NM_022027	Syne1	3	rod	new	dif	chr10	+	5277477	5326342	5277477	3	1600	1347.2	90	7030	6110.5	6867	5420	43315	999	1184		125.256		36	252	1116	2893	3994	2527	1687	28774	27153
chr11	NM_001243043	Ap1b1	2	com	new	same	chr11	+	4847523	4942797	4847523	3	5338	5873.3	17780.8	18784.9	9645.2	47879	75059	46937						2322	11340	3523	37676	37439	40682	28839	136589	64051
chr11	NM_007454; NM_001243044	Ap1b1	2	rod	new	same	chr11	+	4886826	4942797	4886826	3	12556	6183.6	10941.8	23709.6	11844.2	42038	45498	48414				113.736		1843	5922	3861	20538	17560	11664	8886	66794	39692
chr4	NM_172122	Crocc	2	rod	new	dif	chr4	-	140572551	140609576	140609576	2	11048	7053.6	11218.8	31805.2	11079.2	92664	99344	107764	2109	2516		148.656	1684	915	182		32732	33044	18148	14300	68244	63064
chr4	NM_001145958	Crocc	2	com	new	dif	chr4	-	140572551	140616460	140616460	2	17280	9270	15370	21682	9042	246996	208468	181828						36	108	144	177160	174488	116464	103024	380656	262664
chr7	NM_001113330	Crx	2	rod	known	dif	chr7	-	16451295	16457734	16457734	2	4068	3220	2130.6	26884.2	5850.2	4360	8550	14210									540	1460	870	740	540	1620
chr7	NM_007770	Crx	2	rod	known	dif	chr7	-	16451295	16465304	16465304	2	3200	6444.4	1950.8	13438.4	3556.8	43760	77660	115960	2245	2545	162.048	171.96	2976		36		1000	1260	680	720	1340	1260
chr12	NM_030246	Dcaf4	2	com	new	dif	chr12	+	84861415	84882942	84861415	2	15660	6440	6283.5	22995.5	7445.5	111071	77592	53713						103	180	144	63091	58764	42051	27978	115153	84641
chr12	NM_001165256	Dcaf4	2	rod	new	dif	chr12	+	84866998	84882942	84866998	2	600	720	93.4	2220	2127	2420	2860	4096						138	36	72	1566	3274	3186	1846	15398	17060
chr10	NM_001199265	Epb4.1l2	2	com	new	same	chr10	+	25079603	25243324	25079603	2	8436	8230	9512.4	11862.2	5650.5	67791	56356	35294						252	180	108	21135	18458	20136	9676	26432	24117
chr10	NM_013511	Epb4.1l2	2	rod	new	same	chr10	+	25128173	25243324	25128173	2	3800	4407.2	5179.8	19580.4	5024.5	8649	18425	55961	2165	2048			5828	432	288	864	2560	1987	2498	2227	5849	4971
chr4	NM_007943	Eps15	2	com	new	dif	chr4	+	108952879	109060421	108952879	2	7316	5720	7061.1	7400	6182.2	61180	44060	33305						36	108	150	16560	13750	10420	5350	37335	19790
chr4	NM_001159964	Eps15	2	rod	new	dif	chr4	+	109015660	109060421	109015660	2	920	360	180	4440	4342	9788	10592	16092									33184	29992	29048	25332	43460	50108
chr7	NM_175268	Fam53b	2	rod	new	same	chr7	-	139903766	139978618	139978618	2	5564	2085.2	3570	21260.2	5809.4	12546	19566	69478	2080	3072		487.392	2480	540	618	728	5734	5920	6200	4408	34652	34000
chr7	NM_212473	Fam53b	2	com	new	same	chr7	-	139903766	140004879	140004879	2	13842	11014.4	21715.4	23232.3	14635.2	50515	50950	25875						2160	216	3312	38790	28735	23985	16240	95335	62065
chr9	NM_010313	Gnb5	2	rod	known	dif	chr9	+	75154094	75193730	75154094	3	2776	3240	4162.6	11447.8	3740	6320	9620	59000	1654	1961		248.112	899	108	36	216	3150	4200	4080	5160	100890	83740
chr9	NR_073186; NM_138719	Gnb5	2	com	known	dif	chr9	+	75161874	75193730	75161874	3	11932	9033.6	12162.2	20527.6	13381.2	52490	43530	32210						1332	161	144	32710	29770	29190	17950	101500	59500
chr11	NM_001159410	Guk1	2	rod	new	dif	chr11	-	58997356	59001243	59001243	2	3000	2355.2	9038.7	29333.6	8972.1	10816	22279	58933	1667	2479		245.256	1767	72	144	144	1581	1601	1579	2258	4480	2677
chr11	NM_008193	Guk1	2	com	new	dif	chr11	-	58997356	59005454	59005454	2	19768	8570	12461.4	27150.6	11353.8	49490	46690	57180						108	722	560	52300	57290	54050	35370	139690	102070
chr4	NM_001172095	Kdm4c	2	rod	new	dif	chr4	+	73888400	74051768	73888400	2	1600	2150	620	11100	2830	24040	30592	66528	777	837		340.008	806		36		1412	1908	1076	1060	464	1420
chr4	NM_144787	Kdm4c	2	com	new	dif	chr4	+	73897782	74051768	73897782	2	13948	7510	12500.8	12446.8	9550	153590	119628	102854	478	669	165.984	293.88			108		96848	92260	72894	62398	223256	123530
chr15	NM_023063	Lima1	2	rod	new	dif	chr15	-	99608898	99650573	99650573	2	1200	360	474.3	5920	2984.1	2685	3560	22548	632	524		131.376		36	108	108	9195	8787	5817	5012	9502	7403
chr15	NM_001113545	Lima1	2	com	new	dif	chr15	-	99608898	99705887	99705887	2	14722	9336.8	8460	17582.4	14682.1	51083	45759	47374						180	184	180	26734	17091	21014	12920	63314	29937
chr1	NM_145143	Mpp4	2	rod	known	dif	chr1	-	59177778	59218480	59218480	2	1600	1440	2574	25974	5276	4434	10888	43780	2083	2613			1240	68	108	108	2878	2531	4011	3068	16287	8955
chr1	NM_001164682	Mpp4	2	rod	known	dif	chr1	-	59177778	59220233	59220233	2	2468	1440	2749.7	17275.3	5280	17637	38163	50617	2257	2701		250.344	1891	36	144	72	9212	6545	8614	7024	71770	52500
chr14	NM_008736	Nrl	2	rod	known	same	chr14	-	56137814	56143089	56143089	4	6000	4679.6	2051.4	13401.4	2319.8	23070	65045	82730	2035	1998	175.968	340.272	1271	36	36	58	2160	1665	2095	2180	3485	3430
chr14	NM_001271916-7;NM_001136074	Nrl	2	rod	known	same	chr14	-	56137814	56143818	56143818	4	6128	5064.8	2600	16243	2480	23654	64552	79958	2035	1998	175.968	340.272	1271		36	36	2666	1800	2380	2568	3028	3794
chr13	NM_001024955	Pik3r1	2	rod	new	dif	chr13	-	102450717	102462602	102462602	2	6800	4647.2	5345.2	31790.4	10049.4	15950	19472	38854				131.04					45648	37202	32634	33358	161684	187118
chr13	NM_001077495	Pik3r1	2	com	new	dif	chr13	-	102450717	102538172	102538172	2	12912	9390.8	13780.8	25367.2	11836	213052	125564	73432						36	72	119	71448	69616	59572	33508	181964	106048
chr4	NM_011110	Pla2g5	2	rod	new	same	chr4	-	138355161	138375172	138375172	2	7456	4488.8	5410	17227.2	8748	41408	26324	50760	1421	1458		308.808		36	216	468	3124	4772	2692	1772	3804	1280
chr4	NM_001122954	Pla2g5	2	com	new	same	chr4	-	138355161	138419384	138419384	2	400	720	270	429.2	900	3220	2120	3460						144	303	216	1560	1820	2640	2120	6180	15240
chr6	NM_001164361	Plekha8	2	rod	new	dif	chr6	+	54545104	54595816	54545104	2	15416	12140	11273.2	18884.8	10424.4	108620	88340	75780				116.952			21	180	36640	29960	25340	18340	106220	52560
chr6	NM_001001335	Plekha8	2	rod	new	dif	chr6	+	54553140	54595816	54553140	2	200	1146	36	2960	2140	4108	3184	3344						36	108		1856	1240	1020	1680	2488	2416
chr5	NM_001163581-85;78	Prom1	2	rod	new	same	chr5	-	44384860	44486007	44486007	8	3600	720	1931.9	15170	2830	5149	3600	10941						36	72	648	2823	2706	1957	2394	5683	2860
chr5	NM_008935; NM_001163577	Prom1	2	com	new	same	chr5	-	44384860	44492975	44492975	8	11450	12230	14267.5	20165	11782.5	41494	32720	45279	834	888				36		541	33002	25732	11811	8828	36944	24316
chr5	NM_001199059	Rabgef1	2	com	new	same	chr5	+	130647688	130690207	130647688	2	16328	10624.8	8979.2	18500	11182.8	74776	60376	44348						216	108	108	23380	20848	20532	13984	82264	45040
chr5	NM_019983	Rabgef1	2	rod	new	same	chr5	+	130663049	130690207	130663049	2	1498	2150	1230	16997.8	3278.2	3720	6465	21640	666	1073		121.488	558		36	36	4070	3740	3590	3125	18725	8485
chr1	NM_021374	Rgs20	2	com	new	dif	chr1	-	4899656	5009507	5009507	2	23442	8220	26881	12210	15039	32173	21640	11674						3471	13300	4042	36954	34840	19997	15061	70551	48834
chr1	NM_001177795	Rgs20	2	rod	new	dif	chr1	-	4899656	5060366	5060366	2	600	122.4	147.8	10123.2	1430	9942	18658	51914	2109	2329				216	756	720	12778	8100	5778	8236	20228	27388
chr19	NM_146095	Rorb	2	rod	known	dif	chr19	-	19005098	19075607	19075607	2	5600	4965.5	2000	23998.2	6347.4	12451	16493	20561				119.112	713		72	144	8457	8720	4406	4237	2040	3314
chr19	NM_001043354	Rorb	2	com	known	dif	chr19	-	19005098	19185686	19185686	2	12884	10809.4	7997	24471.8	9185.2	150812	103674	85402	518	503					72	144	54928	52314	32238	23574	46418	38412
chr1	NM_011283	Rp1	2	rod	known	dif	chr1	-	4333587	4350395	4350395	2	1210	720	681.5	5642.5	900	5091	16958	53770	1158	1073			3410	72		36	989	160	2129	900	289	1440
chr1	NM_001195662	Rp1	2	com	known	dif	chr1	-	4280926	4399322	4399322	2	800	1080			320.4	2340	1820	2836							108	180	2016	1780	1000	2376	1280	2228
chr2	NM_133649	Slc12a6	2	com	new	dif	chr2	+	112106470	112203320	112106470	2	20780	17500	11661	24050	13855	90826	74778	71908						36	36		49718	49314	30542	18478	135232	68430
chr2	NM_133648	Slc12a6	2	rod	new	dif	chr2	+	112124844	112203320	112124844	2	11376	5010	3924.8	31361.2	10250	17000	16700	26200	705	870							15140	9100	3640	5800	12060	10620
chr6	NM_001127349	Snx10	2	com	new	same	chr6	+	51473901	51540669	51473901	3	13006	11810	11102.6	16294.8	10583.5	34870	18505	13662						3085	368	1666	29792	23647	19700	11682	45403	30140
chr6	NM_001127348;NM_028035	Snx10	2	rod	new	same	chr6	+	51494521	51540669	51494521	3	3842	4735.6	3364.6	19043.9	6093.5	15111	21015	30142	703	851		137.568		108	36	108	12574	9477	4751	5008	9054	11230
chr12	NM_001170401	Tmem229b	2	rod	new	same	chr12	-	80062781	80084465	80084465	2	1400	720	3422	23698.5	4392.5	22502	58311	43820	1377	962		124.128		117	72	216	26821	21360	7142	6955	39749	25260
chr12	NM_178745	Tmem229b	2	com	new	same	chr12	-	80062781	80108264	80108264	2	8616	7619.6	11591.2	13586.4	12136.8	48440	42120	35100						612	1270	1720	22300	21840	25680	10180	59640	25400
chr10	NM_001166402	Tnfaip3	2	rod	new	dif	chr10	-	18720716	18731769	18731769	2	1538	1191.6	242.1	22621.8	6602.7	3886	5681	49091	1184	1162			2511	72	108	495	2743	2572	1440	3548	2647	2320
chr10	NM_009397	Tnfaip3	2	com	new	dif	chr10	-	18720716	18735216	18735216	2	17576	8220	16910.4	20350	11159.2	69396	59674	79198				216.168			144	108	41850	40261	28167	22445	88495	57201
chr2	NM_001080548	Usp6nl	2	com	new	dif	chr2	+	6243802	6364866	6243802	2	9228	6804.2	8811.6	11492.2	6747.6	66224	47022	44750				110.856		792	358	432	30998	26562	24134	10152	57644	27516
chr2	NM_181399	Usp6nl	2	rod	new	dif	chr2	+	6273781	6364866	6273781	2	1400	1790	1892.9	19469.4	4950	10049	16751	36073	911	893		186.744	1271	576	108	108	8660	4940	5577	4640	14089	10297
chr8	NM_028220	Wdr17	2	rod	new	dif	chr8	-	55714968	55804031	55804031	2	1000	831.6	450	13434.7	1825.8	4007	14987	50360	1110	954		160.536	4070	36	36	50	2467	1960	1520	1760	6067	6947
chr8	NM_001172152	Wdr17	2	com	new	dif	chr8	-	55714968	55809721	55809721	2	14642	7444.4	5411.1	22122.3	7653.5	97123	76803	121043				125.976		36		36	80731	70414	51177	43134	165723	126348
chr2	NM_028637	1110034G24Rik	1	rod	new		chr2	+	132516018	132576791	132516018	1	1400	1440	260	5986.6	3200	3552	6840	16574						36	108	108	5360	5360	6246	4518	44718	63580
chr12	NM_025488	1700001K19Rik	1	rod	new		chr12	-	111905898	111920829	111920829	1	716	3374.1	970	11100	4707.8	6485	22885	46915	1554	1638		184.464	992	72	684	360	3300	2190	2935	3285	4280	5595
chr17	NM_027001	2610034M16Rik	1	rod	new		chr17	-	59018230	59130798	59130798	1	400	1432.8	178.2	14082.2	2123.4	1832	3692	42408	814	745		157.728	2386	36	115	108	2446	3036	1926	1614	1620	2476
chr8	NM_028908	4933403G14Rik	1	rod	new		chr8	+	128193717	128197265	128193717	1	4634	1790	7870	18130	8860.6	43353	39960	53647						108	324	105	26180	27154	27919	18447	73866	31180
chr11	NM_053245	Aipl1	1	rod	known		chr11	-	71842223	71851011	71851011	1	1422	2160	3611.5	23724.4	4211.5	24894	38615	66620	1910	2232		215.4	1023	36	147	100	22400	18207	11408	14548	16682	9167
chr11	NM_009657	Aldoc	1	rod	new		chr11	+	78137699	78140262	78137699	1	1008	2520	1937	13690	11466.4	6590	9950	16290				133.632		52	3826	1152	21425	22630	10715	8955	25775	37145
chr15	NM_144790	Ankrd33	1	rod	known		chr15	+	100946185	100950455	100946185	1	1800	1746	2907.5	18222.5	3517.5	12862	42060	59802	2923	2416		215.904	2790	432	144	72	1521	1980	1840	3559	2801	1199
chr6	NM_007472	Aqp1	1	rod	new		chr6	+	55286292	55298549	55286292	1	5000	2131.2	1757.2	19580.4	2452	35504	27196	43624	761	703		151.152	775	72	684	180	14828	11476	5292	5356	4860	5940
chr11	NM_025404	Arl4d	1	rod	new		chr11	+	101526854	101529146	101526854	1	11400	7510	10251.4	15910	10166.2	62520	58590	92720	666	448		405.648		144	72	72	50640	43620	37150	29000	126210	94130
chr17	NM_146082	BC027072	1	rod	new		chr17	-	72092894	72102225	72102225	1	1850	2150	5155	17297.5	2912.5	18140	39756	88145	2294	2556		315.288	2170	36	1152	288	3240	3278	5220	2601	9034	11620
chr11	anna	BC030499	1	rod	new		chr11	+	78107309	78110307	78107309	1	400	720	180	1850	5220.8	2010	1880	4760							144	2276	1305	900	1255	1755	6150	4900
chr12	NM_001127685	BC048943	1	rod	new		chr12	-	113217533	113218962	113218962	1	5172	5583.2	1275.8	24664.2	8331.4	10904	12136	40732				125.376		72	144	180	2262	1160	2602	2246	15676	18584
chr19	NM_144532	Cabp4	1	rod	known		chr19	-	4135422	4139609	4139609	1	1618	2150	2351.9	19273.3	2798.5	13330	26830	86840	3004	4163		158.952	1364	288	288	180	3585	4415	2280	2485	3645	3655
chrX	NM_019582	Cacna1f	1	rod	known		chrX	+	7184228	7212322	7184228	1	2200	1790	1140	12683.6	4168	5632	10256	23324				180.96		108	72	72	744	1016	1980	1836	904	1508
chr6	NM_001033382	Cacna2d4	1	rod	new		chr6	+	119186543	119302425	119186543	1	4286	4505.2	9303.6	18551.8	6986.9	31710	40469	46515	1665	2849		109.248	737	108	216	2592	6932	7093	6002	4787	6665	4805
chr4	NM_001034876	Ccdc24	1	rod	new		chr4	-	117541866	117545075	117545075	1	4600	4290	5982.5	30432.5	3765	12712	25205	45358	1370	1102				216	114	72	6329	3649	2820	3071	7947	4768
chr5	NM_007723	Cnga1	1	rod	known		chr5	-	72994935	73033991	73033991	1	636	752.4	1820	16650	360	3880	7081	34612	1216	1668		270.432	3847		139	396	2287	2540	3000	2273	1080	1440
chr8	NM_001195413	Cngb1	1	rod	new		chr8	-	97762942	97830485	97830485	2	1200	1080		12635.5	1070									250	180	36
chr18	NM_145493	Cplx4	1	rod	known		chr18	-	66115375	66129832	66129832	1	2272	3210	2180	9871.6	3502.4	9552	15352	52276	2413	3065		219.888	2604	36	144	144	1132	2080	1800	1212	1080	1636
chr7	NM_008748	Dusp8	1	rod	new		chr7	-	149265391	149281189	149281189	1	18310	10350	24955.2	20264.9	12548.7	114600	109130	78405									42300	37295	45610	24850	169325	97810
chr3	NM_029310	Fabp12	1	rod	new		chr3	-	10244208	10301183	10301183	1	2000	2870	3868.9	22695.8	3400.6	10910	20108	37581	777	703		118.272		108	216	396	7135	5614	5954	6413	10655	7338
chr11	NM_028672	Fam161a	1	rod	new		chr11	+	22913386	22923741	22913386	1	2256	819.4	800	18544.4	4684.2	5174	8932	30462	814	1703		175.32	1023	36	108	144	1838	2280	1302	2018	3218	3898
chr6	NM_138587	Fam3c	1	rod	new		chr6	-	22256521	22306081	22306081	1	7914	4718.4	7420	20930.9	5930.7	99149	75666	57338						2302	8178	4182	35312	29546	24806	16865	88177	37760
chr1	NM_010185	Fcer1g	1	rod	new		chr1	-	173159702	173164480	173164480	1	240	720	2162	8954	180	3644	3452	6760						2926	12317	7778	720	2596	3204	2780	6380	7204
chr11	NM_172802	Fscn2	1	rod	known		chr11	+	120222847	120229487	120222847	1	4000	2176.3	1580.1	9053.9	2595.4	6971	9397	33241	1007	1036				36	252	252	2500	2774	3114	1883	4603	2643
chr4	NM_008076	Gabrr2	1	rod	new		chr4	+	33150086	33182840	33150086	1	1000	720	440	3330	5019	2632	4822	12036						36	72	36	3574	2976	2032	2642	5922	7544
chr11	NM_001163318	Gm11744	1	rod	new		chr11	+	116518421	116529703	116518421	1	4442	2510	8307.8	17778.5	9334.3	81384	91813	138989	2331	2867		459.432	1116	108	144	72	52624	37242	26351	21774	164350	129636
chr9	NM_001111145	Gm514	1	rod	new		chr9	+	65208866	65228184	65208866	1	4200	5360	2232.8	17249.4	8059	15164	33244	53368	1554	1443			713		1156	948	2382	2338	2804	1698	6434	3812
chr9	NM_001101600	Gm7616	1	rod	new		chr9	+	59799100	59806851	59799100	1	1600	2150	3380	11470	1960	23688	49572	49072	2303	3712	135.24		13693			180	1080	1672	2404	1640	1852	2976
chr9	NM_008140	Gnat1	1	rod	known		chr9	-	107576804	107581923	107581923	1	1354	360	1410	13775.1	1111.4	7430	13281	132987	2271	3046		352.44	17530	972	1566	451	3138	2780	4040	3925	3540	3740
chr6	NM_010314	Gngt1	1	rod	known		chr6	+	3944011	3947436	3944011	1	1200	2150	980	12372.8	2470	4559	10900	48501	1200	1240		272.76	1674		36	216	2320	2420	2520	2580	2127	2267
chr16	NM_030035	Golgb1	1	rod	new		chr16	+	36885096	36933171	36885096	1	800	1430	589.2	6615.6	2646	4732	6856	10448						36	36		3060	3004	1732	2260	5864	3220
chr19	NM_206973	Gpr152	1	rod	new		chr19	+	4139798	4145740	4139798	1	1604	2150	2524.8	18884.8	2480	13542	26260	86206	3004	4163		158.952	1364	216	288	180	3024	4280	2394	2146	3434	3326
chr8	NM_011881	Grk1	1	rod	known		chr8	+	13405080	13421949	13405080	1	2160	2438	6280	9990	4090	19300	61976	140820	2738	3182			3596	72	144		1856	1984	1152	2156	1636	2588
chr6	NM_028705	Herc3	1	rod	new		chr6	+	58783693	58870390	58783693	1	3884	3639.7	2176.3	28989.5	10479	5466	8124	36885	1517	1665		108.12	1736	72	252	347	6302	3779	5072	5523	21212	24850
chr9	NM_022016	Impg1	1	rod	known		chr9	-	80161136	80359045	80359045	1	910	1070	1150	19702.5	2987.5	6438	16820	33560	1373	1369		223.128	775	72	36	72	2541	1920	2620	2920	6080	6680
chr16	NM_174876	Impg2	1	rod	known		chr16	+	56204425	56273866	56204425	1	2850	4290	540	11655	2005	8501	19441	24823	1295	1073		150.456	817		108	144	3262	1960	1442	2541	3181	3020
chr9	NM_029634	Ip6k2	1	rod	new		chr9	+	108698324	108708664	108698324	1	7560	5010	5279.2	28593.6	13240	12200	10920	82820	1961	1352		149.664	527	252		144	7400	6600	4540	4040	41560	39940
chr7	NM_145963	Kcnj14	1	rod	known		chr7	-	53071836	53080117	53080117	1	766		870	20531.3	1049.4	3254	5255	33212	740	518		264.984					700	900	1146	1780	2240	2227
chr19	NM_183179	Kcnv2	1	rod	known		chr19	+	27397108	27411669	27397108	1	2600	2150	6616.8	11958.4	3578	17772	37288	82680	2960	3700		281.856	4030	72	288	36	1840	3000	2624	2380	1780	1800
chr14	NM_008477	Ktn1	1	rod	new		chr14	+	48283430	48356239	48283430	1	3060	2860	1220	15096	3105	4898	3846	13916								36	1948	2106	1420	1520	13360	17824
chr14	NM_146245	Lrit1	1	rod	known		chr14	+	37868015	37878124	37868015	1	2400	720	6020	15114.5	6154.5	9180	23056	49516	2775	3256		112.944	1519		36	297	2520	3040	1800	2207	1060	1800
chr14	NM_173418	Lrit2	1	rod	new		chr14	+	37881234	37886921	37881234	1	4132	4300	3819.6	31945.8	5541	13070	29650	39760	1554	1110		296.472	2356		252	108	3670	2500	3100	3260	3620	4160
chr3	NM_026831	Mybphl	1	rod	new		chr3	+	108167828	108182975	108167828	1	3600	1440	2234.8	8095.6	2239.6	13608	22884	28644	765	524			2755		144	72	4584	4580	4040	5360	10288	9028
chr9	NM_013708	Nr2e3	1	rod	known		chr9	-	59790577	59797886	59797886	1	1600	1790	5269	13793.6	1080	13056	39432	46506	1753	2426	156.888	228.96	10063			149	934	1340	1722	1534	2032	2658
chr8	NM_175024	Nrn1l	1	rod	new		chr8	+	108417469	108418915	108417469	1	1062	2510	2599.4	4950.6	7579.9	47130	29370	19955						72	216	281	16675	14090	9990	6915	48450	30545
chr8	NM_145598	Nxnl1	1	rod	known		chr8	-	74084453	74090548	74090548	1	2000	3230	5854	26664.8	5408.4	5356	13188	40504	888	1166		190.776	1054				3256	2576	2080	1800	2732	2212
chr1	NM_001159730	Pdc	1	rod	known		chr1	+	152166546	152181036	152166546	2	3000	2694.4	890	11359	457.2	4080	22508	61288	1221	1184		198.864	9889	180	72	108	1944	1118	1680	2616	818	2120
chr18	NM_146086	Pde6a	1	rod	known		chr18	+	61380152	61449372	61380152	1	1392	1080	1883.2	13497.6	1523.6	5188	9860	59656	925	1924		152.232	4929	36	180	36	1600	1028	1964	1912	1620	2248
chr5	NM_008806	Pde6b	1	rod	known		chr5	+	108817391	108860761	108817391	1	800	1832.4	5324.7	15540	3512.3	2980	11888	41923	1147	851		324.936	10348	36	180	121	900	1620	1486	1640	2527	1713
chr11	NM_012065	Pde6g	1	rod	known		chr11	-	120308923	120314797	120314797	1	1400	2139.2	3932.7	13690	1950	7627	32295	103269	2499	3401		486.072	6768	144	180	108	707	1013	467	480	2833	3186
chr2	NM_145378	Pla2g4b	1	rod	new		chr2	+	119859168	119868768	119859168	1	864	720	1301.2	5180	540	5196	13660	5328							43	36	1524	1456	3020	2784	5992	5780
chr4	NM_175556	Plch2	1	rod	new		chr4	-	154357223	154385093	154385093	2	2400	2895.2	4180	24179.5	10062.6	20489	40147	40753	1591	2208		199.824	1271	166	108	432	7449	8280	7738	6829	56405	41523
chr5	NM_011148	Ppef2	1	rod	new		chr5	-	92655999	92682185	92682185	1	2570	720	5754.5	28841.5	7060	17673	32135	27940	333	453					127	180	6598	5560	5721	7098	10737	6238
chr17	NM_008938	Prph2	1	rod	known		chr17	+	47047433	47061875	47047433	1	3666	1440	3600	15295.8	4604.9	11891	42941	94824	3687	3811		371.448	2511	108	36	144	1231	758	2309	1491	2258	2429
chr14	NM_015745	Rbp3	1	rod	known		chr14	+	34767207	34777402	34767207	1	2600	5370	6344.6	21752.3	5507.1	24697	53016	80449	2775	3448	148.032	431.856	2077	72	89		2357	2340	2560	2657	3080	2614
chr11	NM_009038	Rcvrn	1	rod	known		chr11	+	67508827	67516857	67508827	1		1440	3410	20790.3	2175.9	2523	5289	34649	1443	1517		291.144			156	216	2017	1663	1874	2148	4614	3074
chr1	NM_001177900	Rd3	1	rod	new		chr1	+	193801253	193812163	193801253	2	6306	4490.8	5977.8	24246.1	9875.5	54496	56065	59396	971	1739		163.92		1224	89	577	27640	20391	6840	7469	26260	21149
chr12	NM_030017	Rdh12	1	rod	new		chr12	+	80309900	80323648	80309900	1	8400	5010	2790	10730	6550	11128	17952	38400	1406	1087		181.512		19	223	72	7160	8600	3760	7876	18740	15104
chr9	NM_001030290	Rdh8	1	rod	known		chr9	+	20622947	20630607	20622947	1	1000	1800	2302.4	11991.7	2224.6	5700	21172	43735	2294	2590		128.136	713	72	108	216	2117	1477	1837	1754	1626	1440
chr6	NM_145383	Rho	1	rod	known		chr6	+	115881944	115888848	115881944	1	1000	1800	6865.6	5550	1180.8	7160	27420	131820	1443	2181		388.752	17391	144	36	2002	2560	2980	2720	3280	5620	2120
chr14	NM_146246	Rp1l1	1	rod	known		chr14	+	64611267	64652343	64611267	1	2134	1198.8	6618.7	12335.8	3594.5	12746	38917	49665	1776	2146			5022	36	216	36	3683	2820	1546	1503	2120	3269
chr14	NM_001168515; NM_023879	Rpgrip1	1	rod	known		chr14	+	52730577	52781014	52730577	2	3154	1440	1760	15255.1	3459.5	12638	41090	57049	2035	2126		331.92	868	36	36	72	1440	2233	1653	2666	2906	1233
chr1	NM_009118	Sag	1	rod	known		chr1	+	89700254	89741732	89700254	1	1108	2523.4	3241.8	7089.2	3287.2	48750	109780	181400	3385	5328		324.816	12276	72	144	468	2770	1260	2000	1360	3620	2900
chr3	NM_029489; NR_028060	Samd7	1	rod	new		chr3	+	30645214	30666096	30645214	2	2028	2140	1862.6	10730	1410	15030	59790	59320	4644	5159	116.856	133.872	5108	108	72	72	1630	1430	2640	3010	2370	2940
chr4	NM_146255	Slc1a7	1	rod	known		chr4	+	107640938	107686137	107640938	1	3676	1080	6213	15081.2	4801.4	23722	36906	56484	1369	1813		175.248		140	72	108	1420	2028	2768	460	4246	1854
chr19	NM_001013820	Slc22a28	1	rod	new		chr19	-	8136698	8206472	8206472	1	600			3700	410.4	528	1212	13100	370	296								468	212	868	360	180
chr19	NM_177002	Slc22a30	1	rod	new		chr19	-	8410112	8479595	8479595	1	10	342	90	5513	1259	2009	5882	19001	629	666			372		36		111	838	160	469	340	360
chr2	NM_148933	Slco4a1	1	rod	new		chr2	+	180195682	180209557	180195682	1	2800	1430	5917.4	22000.2	2850	13942	34854	64354	1887	2590		195.504	2813		180	360	2064	2342	1220	1996	2644	2222
chr11	NM_001159505; NM_023517	Tnfsf13	1	rod	new		chr11	-	69496078	69499056	69499056	2	1000	1790	1290	8880	3989.2	3980	6832	12276						3417	4500	4464	12676	10700	9992	8448	55972	68064
chr1	NM_021408	Ush2a	1	rod	new		chr1	+	190086716	190788918	190086716	1	4600	1732.4	4327.2	18381.6	3654	23684	39864	52528	1776	2194		169.2	1612	36	216	72	13244	8152	2856	1968	1468	1080
chr7	NM_145577	Zfp772	1	rod	new		chr7	-	7154832	7162709	7162709	1	5582	1430	260	11470	4106.2	7990	7780	8105									12330	8635	6180	7570	15365	7385
