# Supplementary material for: Identification and prediction of alternative transcription start sites that generate rod photoreceptor-specific transcripts from ubiquitously expressed genes
Source: PLoS One. 2017 Jun 22;12(6):e0179230. doi: 10.1371/journal.pone.0179230 (PMC5480877; doi:10.1371/journal.pone.0179230)
Supplement: S4 Table — (XLSX) [file pone.0179230.s005.xlsx]

## Sheet: claster2
	Cluster 2
	Kdm4c_NM_144787
	Mgat1_NM_010794__NM_001110148
	Ppm1b_NM_001159497
	Rtn4_NM_194052-4
	Ppm1b_NM_011151__NM_001159496
	Ablim1_NM_001103178
	Rgs20_NM_021374
	Ablim1_NM_001103177
	Snx10_NM_001127349
	Guk1_NM_008193
	Syne1_NM_001079686
	Lima1_NM_001113545
	Rabgef1_NM_001199059
	Slc12a6_NM_133649
	Prom1_NM_008935__NM_001163577
	Tmem229b_NM_178745
	Gnb5_NR_073186__NM_138719
	Mgat1_NM_001110150
	Fam53b_NM_212473
	Ap1b1_NM_001243043
	4933403G14Rik_NM_028908
	Ptp4a3_NM_001166388
	Ptp4a3_NM_008975
	Ap1b1_NM_007454__NM_001243044
	Syne1_NM_153399
	Usp6nl_NM_001080548
	Plekha8_NM_001164361
	Tnfaip3_NM_009397
	Wdr17_NM_001172152
	Dcaf4_NM_030246
	Fam3c_NM_138587
	Rorb_NM_001043354
	Eps15_NM_007943
	Epb4.1l2_NM_001199265
	Dusp8_NM_008748
	Rtn4_NM_194051
	Pik3r1_NM_001077495
	Crocc_NM_001145958

## Sheet: cluster1
	Cluster 1
	Dcaf4_NM_001165256
	Plekha8_NM_001001335
	Ppm1b_NM_001159498
	Gabrr2_NM_008076
	Eps15_NM_001159964
	BC030499_NM_001287206
	Pla2g4b_NM_145378
	Rp1_NM_001195662
	Pla2g5_NM_001122954
	Prom1_NM_001163581-85_78
	Ktn1_NM_008477
	Crx_NM_001113330
	Mgat1_NM_001110149
	Plekhb1_NM_001163183-5
	Ppef2_NM_011148_R
	Slc12a6_NM_133648_R
	Plekhb1_NM_001163186-7
	Rorb_NM_146095
	BC048943_NM_001127685
	Pik3r1_NM_001024955
	Zfp772_NM_145577
	Golgb1_NM_030035
	1110034G24Rik_NM_028637
	Tnfsf13_NM_001159505__NM_023517
	Fcer1g_NM_010185
	Cngb1_NM_001195413
	Fscn2_NM_172802
	Gm514_NM_001111145
	Mpp4_NM_145143
	Ccdc24_NM_001034876
	Tnfaip3_NM_001166402
	Herc3_NM_028705
	Ip6k2_NM_029634
	Fabp12_NM_029310
	Nxnl1_NM_145598
	Snx10_NM_001127348_NM_028035
	Aqp1_NM_007472
	Impg1_NM_022016
	Rcvrn_NM_009038
	Kcnj14_NM_145963
	Usp6nl_NM_181399
	Lrit2_NM_173418
	Rabgef1_NM_019983
	Fam161a_NM_028672
	Plch2_NM_175556
	Guk1_NM_001159410
	Tmem229b_NM_001170401
	Rd3_NM_001177900
	Crocc_NM_172122
	Cacna1f_NM_019582
	Aldoc_NM_009657
	Arl4d_NM_025404
	Slc22a28_NM_001013820
	Slc22a30_NM_177002
	2610034M16Rik_NM_027001
	Wdr17_NM_028220
	Cnga1_NM_007723
	Pde6a_NM_146086
	Pde6b_NM_008806
	Rho_NM_145383
	Pdc_NM_001159730
	Gnat1_NM_008140
	Mybphl_NM_026831
	Rp1l1_NM_146246
	Epb4.1l2_NM_013511
	Grk1_NM_011881
	Rp1_NM_011283
	Ptp4a3_NM_001166389-90
	Sag_NM_009118
	Samd7_NM_029489__NR_028060
	Nr2e3_NM_013708
	Gm7616_NM_001101600
	Crx_NM_007770
	Rbp3_NM_015745
	Nrl_NM_008736
	Nrl_NM_001271916-7_NM_001136074
	Rdh12_NM_030017
	Lima1_NM_023063
	Gngt1_NM_010314
	Kdm4c_NM_001172095
	Ablim1_NM_178688
	Pla2g5_NM_011110
	Gm11744_NM_001163318
	Rgs20_NM_001177795
	Lrit1_NM_146245
	Rdh8_NM_001030290
	Gpr152_NM_206973
	Cabp4_NM_144532
	Cacna2d4_NM_001033382
	Syne1_NM_022027
	Phyhd1_NM_001252570-1
	Phyhd1_NR_045543
	Phyhd1_NM_172267__NM_001252568
	Slc1a7_NM_146255
	Aipl1_NM_053245
	Ush2a_NM_021408
	Slco4a1_NM_148933
	Rtn4_NM_024226
	Impg2_NM_174876
	1700001K19Rik_NM_025488
	Mpp4_NM_001164682
	Ankrd33_NM_144790
	Gnb5_NM_010313
	BC027072_NM_146082
	Rpgrip1_NM_001168515__NM_023879
	Fam53b_NM_175268
	Pde6g_NM_012065
	Plekhb1_NM_001163182__NM_013746
	Cplx4_NM_145493
	Kcnv2_NM_183179
	bC027072_NM_146082
	Nrn1l_NM_175024
