# Supplementary material for: Identification and prediction of alternative transcription start sites that generate rod photoreceptor-specific transcripts from ubiquitously expressed genes
Source: PLoS One. 2017 Jun 22;12(6):e0179230. doi: 10.1371/journal.pone.0179230 (PMC5480877; doi:10.1371/journal.pone.0179230)
Supplement: S5 Table — (XLSX) [file pone.0179230.s006.xlsx]

## Sheet: nonrod
Isoform Info					H3K4me2 Developmental Stages					Retina DNAse Hyper Sensitive Sites			CRX binding at PN56		Pol-II biding for retina		NRL PN28
Chr	NCBI RefSeq	gene	strand	TSS	E17	PN1	PN7	PN15	rd1	PN1	PN7	PN56	CRXwt1	CRXwt2	PN2_Pol-II	PN25_Pol-II	NRL
chr3	NM_011996	Adh4	+	138078461	600	360			1179.8	2243	2260	2443
chr3	NM_001110505	Amy1	-	113280668	200	1440	90		482.4	2456	2184	2660
chr3	NM_007446	Amy1	-	113277680	400	360		370	900	1660	1928	3476
chr19	NM_010730	Anxa1	-	20465161	600	360		740	360	2260	2006	3660
chr8	NM_001136089	Anxa10	-	64601915	430	1790				1911	1871	1982
chr6	NM_019985	Clec1b	+	129347315	260	360		370	1600	1871	1660	2422
chr6	NM_153506	Clec2e	-	129050934	600	122.4		740	180	1360	1690	1990
chr6	NM_001168224	Clec2g	+	128921178	400	1080	90		1240	2260	1980	2266
chr6	NM_027562	Clec2g	+	128884399	1600	1440	90		2310	1525	1755	1050
chr13	NM_026906	Cts3	-	61671487		710			180	1777	1397	1343
chr13	NM_019539	Cts7	-	61459531	800	720			720	1627	1060	1640
chr3	NM_013486	Cd2	-	101091862	200				540	3424	3702	2504
chr18	NM_178687	Cd226	+	89366819	600				394.2	2495	1060	1995
chr1	NM_007642	Cd28	+	60803232	600	1070			180	3140	2100	2696
chr4	NM_001162865	Cylc2	+	51229550		720	90			1160	1026	1700
chr8	NM_0100039	Defa4	-	22371912	400	1080		370	360	300	440	1080
chr12	NM_175191	Gpr22	-	32398791	1418	1790	360	2960	2840	6006	4213	12479
chr12	NM_008159	Gpr33	-	53129050	400	360			360	1460	1000	2800
chr14	NM_001030294	Olfm4	+	80400109	600	687.6	440	740	180	2100	2375	2240
chr7	NM_172907	Olfml1	+	114710947	600		270	370	805.4	2720	2037	1897
chr17	NM_009205	Slc3a1	+	85427687	1000	360	350	370	1970	6900	8846	4688
chr4	NM_031872	Tas1r3	-	155237462	1200	1080	360	2131.2	471.6	2994	4928	4560
chr19	NM_028953	Tmc1	-	21028692	200		90		360	2548	1800	2156
chr2	NM_138655	Tmc2	+	130020930	400	710			774	1414	2620	1980
chr15	NM_172514	Tmem71	-	66392608	1800	1411.2	90		1080	3812	2640	4212
chr1	NM_029025	Tmem81	+	134402807	800	1414.8	270	1480	3031.9	5840	7328	10002
chrX	NM_026841	1110059M19Rik	+	42444081	200	720			180	560	1000	2660
chr9	NM_027918	1300017J02Rik	-	103190627	908	1177.2	360	370		1643	3000	3494

## Sheet: proliferation
Isoform Info					H3K4me2 Developmental Stages					Retina DNAse Hyper Sensitive Sites			CRX binding at PN56		Pol-II biding for retina		NRL PN28
Chr	NCBI RefSeq	gene	strand	TSS	E17	PN1	PN7	PN15	rd1	PN1	PN7	PN56	CRXwt1	CRXwt2	PN2_Pol-II	PN25_Pol-II	NRL
chr3	NM_009828	Ccna2	-	36470918	17148	10047.8	11630	17390	4177	168826	90000	55254
chr13	NM_172301	Ccnb1	-	101556441	13436	13782.4	6730	15018.3	9690	83240	62034	30814
chr7	NM_007631	Ccnd1	-	152125830	18940	9388	17496	14319	7611	112366	29758	12604			300.264
chr4	NM_026560	Cdca8	-	124614161	20302	16566.5	6596.3	20864.3	14886.3	113586	78766	55514			117.6	136.296
chr10	NM_009870	Cdk4	+	126500659	16108	10991.3	12229.5	24856.6	13315.4	286035	156510	142525			161.304
chr9	NM_026599	Cgnl1	-	71619409	9400	5010	10196.6	4776.7	6153.8	28305	19055	11080
chr8	NM_007918	Eif4ebp1	+	28370799	14996	10696.4	16842.5	16646.3	11132.9	45705	19450	9310
chr7	NM_008003	Fgf15	+	152082437	21430	18076.8	31541.4	27942.4	15586.8	82401	30527	18994
chr7	NM_008007	Fgf3	+	152024517	13234	9310	15448.4	5612.9	6620.1	53182	15233	4333
chr19	NM_010615	Kif11	+	37450893	18000	14255.5	8325.6	26218.2	8154.5	123344	126426	55353				117.984
chr10	NM_008538	Marcks	-	36858732	16128	14524.8	12067.2	35431.2	13702.4	140472	79216	36920
chr1	NM_008563	Mcm3	-	20810294	8036	8221.6	3670	11840	7050	135700	62030	49770
chr5	NM_008568	Mcm7	-	138613090	17180	16060	17226	36751	12108	392236	209636	134962			204.6	124.272
chr2	NM_001012336	Mdk	-	91771950	16000	9815	12715	4070	8230	80040	22410	7875
chr2	NM_001012335	Mdk	-	91771856	16376	10662.4	12799.6	4070	8452.4	78522	22172	7669
chr2	NM_010784	Mdk	-	91772439	13210	6372.7	9620.5	2590	6360.1	78186	24748	7957
chr14	NM_023209	Pbk	+	66424748	12768	8733.6	7169.6	9990	7590	50264	26468	17272
chr2	NM_011045	Pcna	-	132078916	15464	11760	9042.8	29373.2	10014.4	203904	100788	74432	667	666	166.944	207.792
chr10	NM_008787	Pcnt	-	75905657	15658	10134.8	10570	20139.1	9880	211940	152273	107646			142.632	174.912
chr5	NM_008861	Pkd2	+	104888476	9408	6800	12475.2	17848.8	9828.8	54020	35448	18120
chr2	NM_009076	Rpl12	+	32817232	21536	14534.8	15492.4	18248.4	13827.6	64644	47360	40160			151.152	140.88
chr14	NM_025586	Rpl15	-	19103500	14000	9290	11190	14060	13250	167576	106964	85052			128.232
chr4	NM_009079	Rpl22	+	151699987	13010	9278.2	7520	16280	10606.7	163589	106680	84917	481	860
chr11	NM_022891	Rpl23	-	97643753	18588	15370	10347.7	18673.9	11744.6	131460	114140	77778			127.56	170.328
chr6	NM_172086	Rpl32	-	115758761	16034	8277.3	6096.3	13012.9	9053.4	127623	91603	92434	333	555	205.104	119.592
chr3	NM_009144	Sfrp2	+	83570243	13058	6790	14935.1	9409.1	7506.9	77401	26216	4522
chr4	NM_019641	Stmn1	+	134024235	13740	13920	21060	24549.5	10240	210311	112999	53013			243.6
chr3	NM_025285	Stmn2	+	8509527	12524	9640	13321.7	6589.7	7233.1	39517	19938	10978
chr11	NM_009324	Tbx2	+	85646117	11132	4958.8	21869	1787.1	7389.4	214384	66089	37960			117.096
chr7	NM_011588	Trim28	+	13609501	12802	7137.1	18450.8	26638.9	13615.3	176378	142974	104792
chr3	NM_025863	Trim59	-	68848664	13912	14264.8	13147.6	19980	11065.2	128260	92700	48560			235.776
chr2	NM_001025246	Trp53i11	+	93027741	9364	11391.1	19724	16886.8	10151.1	97724	38392	10083

## Sheet: synaptic
Isoform Info					H3K4me2 Developmental Stages					Retina DNAse Hyper Sensitive Sites			CRX binding at PN56		Pol-II biding for retina		NRL PN28
Chr	NCBI RefSeq	gene	strand	TSS	E17	PN1	PN7	PN15	rd1	PN1	PN7	PN56	CRXwt1	CRXwt2	PN2_Pol-II	PN25_Pol-II	NRL
chr6	NM_177762	Aak1	+	86799511	20954	15467.7	14339.9	31409.3	14013	102539	109499	108448	333	331	123.36	179.736
chr2	NM_009628	Adnp	-	168032562	6380	2996.8	11851.8	7081.8	6078.4	255418	199124	104766	550	679
chr1	NM_001039510	Adora1	-	136132008	6600	1080	5472.8	8791.2	10246.4	12008	9724	10416
chr2	NM_175300	Anapc2	+	25127986	19368	14799.8	15790.8	28396.4	18760.4	117316	90476	57096				108.432
chr2	NM_007540	Bdnf	+	109514857	14516	6924.8	11790	16968.2	9710	18426	15886	10613
chr2	NM_001048139	Bdnf	+	109516054	11708	6585.6	3570	8369.4	8227.2	29432	12859	11682
chr2	NM_001048141	Bdnf	+	109532593	11730	5714.8	5197.3	14085.9	9288.4	19717	16951	13723
chr2	NM_001048142	Bdnf	+	109533720	21840	14670	20350	17908	13156	43004	28807	16261
chr2	NM_153155	C1ql3	-	12932491	14364	5360	23963.4	27176.5	8013	27801	30940	35791
chr18	NM_007664	Cdh2	-	16967558	10528	5771.8	14855.6	16709.2	7250	194266	108354	67866
chr1	NM_001166501	Dennd1b	+	140860286	10600	11019.6	7463.6	13638.2	9491	38864	32020	32108
chr1	NM_181347	Dennd1b	+	140864298	1404	727.2	90	1472.6	1250	3334	1800	3620
chr2	NM_178382	Flrt3	-	140497212	12952	11736.8	5319.6	17582.4	6834.8	77576	40336	45120
chr2	NM_008077	Gad1	+	70400221	9842	5670.3	9186.8	6290	4420	33354	32728	17210
chr2	NM_008169	Grin1	-	25174683	8600	6151.2	7634.2	7092.9	10690.1	49206	29666	23308
chr1	NM_001145800	Igsf9	+	174412344	17376	19680	16388.8	21460	11373.2	117924	63936	69308
chr1	NM_033608	Igsf9	+	174412448	17984	21420.8	16718.4	21460	11756.4	118192	64104	70296
chr2	NM_019632	Napb	-	148558156	9600	6238.4	10734.8	12580	10044	70820	57412	63980	500	1295		122.736
chr1	NM_010879	Nck2	+	43502596	11304	11027.2	17504	23546.8	7931.6	72524	50660	16828
chr11	NM_198862	Nlgn2	-	69648351	12306	5370	13463.7	19066.1	9718.5	27484	20546	15075					82
chr2	NM_018766	Ntsr1	+	180234681	4600	3220	6930.6	3929.4	5403.5	9633	13897	5406
chr2	NM_011025	Oxt	+	130401909	3036	3917.6	2991.5	1850	2363.9	10045	9350	3300
chr2	NM_008859	Prkcq	+	11094009	11800	8220	5940	6660	4426.2	39290	13575	8890
chr9	NM_021424	Pvrl1	+	43552659	13882	11498.9	21222.9	16801.7	11893.8	148425	104425	77740
chr1	NM_008998	Rab17	-	92866197	2012	1101.3	440	740	360	5966	4308	3489
chr1	NM_001159725	Rab17	-	92864244	3576	4650	620	740	1950	20560	9314	5348
chr1	NM_178690	Rab3gap1	+	129765350	13200	8400	5150	13320	6650	41152	43102	40670				133.344
chr2	NM_183023	Rims4	-	163744419	9600	3220	11917.7	9090.9	6572.3	25470	22540	11685
chr3	NM_207209	Sec24b	-	129763825	16000	14300	14562.5	23772.5	9717.5	71318	53216	33936			121.68	154.968
chr1	NM_133816	Sh3bp4	+	90967037	17096	12452.3	18911.3	23173.1	12916.1	241563	182440	110899
chr2	NM_009295	Stxbp1	-	32702757	12116	6025.3	9235.1	17815.5	7097.9	108719	90052	78865
chr14	NM_028052	Synpr	+	14117294	9400	11790	6969.8	9227.8	8660	81300	34650	19020
chr14	NM_001163032	Synpr	+	14286472	1600	1440	350	1746.4	2480	5896	2520	4952
chr1	NM_028135	Tmem163	-	129574598	15044	7837.2	16621	10360	8470	31906	21434	9448
chr11	NM_009497	Vamp2	+	68902030	17980	8757	13102	23569	12530	58258	56056	50782				151.68
chr1	NM_009539	Zap70	+	36818706	400	360		1850	710	2844	2762	3782
